# Supplementary material for: Translational imaging of TSPO reveals pronounced innate inflammation in human and murine CD8 T cell–mediated limbic encephalitis
Source: Sci Adv. 2023 Jun 9;9(23):eabq7595. doi: 10.1126/sciadv.abq7595 (PMC10256169; doi:10.1126/sciadv.abq7595)
Supplement: Supplementary file 2 — Auxiliary Excel file with Raw Data [file sciadv.abq7595_auxiliary_excel_file_with_raw_data.zip]

Archive with 1 entries (1 files):
- abq7595_Auxiliary_Excel_file_ with_Raw_Data.xlsx
