# Supplementary material for: Translational imaging of TSPO reveals pronounced innate inflammation in human and murine CD8 T cell–mediated limbic encephalitis
Source: Sci Adv. 2023 Jun 9;9(23):eabq7595. doi: 10.1126/sciadv.abq7595 (PMC10256169; doi:10.1126/sciadv.abq7595)
Supplement: Supplementary file 2 — Auxiliary Excel file with Raw Data [file sciadv.abq7595_auxiliary_excel_file_with_raw_data.zip › abq7595_Auxiliary_Excel_file_ with_Raw_Data.xlsx]

## Sheet: Figure 2 (human data)
Figure 2 B			SUVR_HC_affected_FLAIR	SUVR_HC_notaffected_FLAIR	SUVR_Amyg_affected_FLAIR	SUVR_Amyg_notaffected_FLAIR		Figure 2 E			SUVR_HC_affected_NPS	SUVR_HC_notaffected_NPS	SUVR_Amyg_affected_NPS	SUVR_Amyg_notaffected_NPS
FLAIR-MRI			1.16986	1.08902	1.29947	1.09008		NPS			1.16986	1.08902	1.29947	1.09008
			1.18392	1.11803	1.41707	1.20439					1.18392	1.11803	1.41707	1.20439
			1.08797	1.02306	1.14362	1.03259					1.02306	1.08797	1.03259	1.14362
			1.27469	1.15131	1.54759	1.32491					1.11708	1.16361	1.22717	1.23215
			1.13989	1.16625	1.24338	1.22368
			1.0662	1.01072	1.21331	1.05591
			1.12817	1.0715	1.15384	1.13367					1.12348	1.11466	1.24408	1.16756
			1.05383	0.980045	1.20387	1.11457
			1.14868	1.02436	1.34702	1.20366		Figure 2 F	SUVR_HC	Volume_HC		Figure 2 G	SUVR_amygdala	Volume_amygdala
									1.16986	0.261293			1.09008	0.12262
			1.13925	1.07048	1.28546	1.15372			1.11803	0.280664			1.41707	0.14359
									1.08797	0.266421			1.03259	0.11195
									1.27469	0.293699			1.32491	0.12104
									1.0662	0.246377			1.05591	0.10936
									1.12817	0.287569			1.13367	0.13052
Figure 2 C			SUVR_HC_affected_EEG	SUVR_HC_notaffected_EEG	SUVR_Amyg_affected_EEG	SUVR_Amyg_affected_EEG			1.05383	0.286639			1.11457	0.14527
EEG			1.18392	1.11803	1.41707	1.20439			1.14868	0.274713			1.20366	0.13674
			1.08797	1.02306	1.14362	1.03259			1.16361	0.26517			1.22717	0.1355
			1.27469	1.15131	1.54759	1.32491			1.08902	0.29875			1.29947	0.10808
			1.13989	1.16625	1.24338	1.22368			1.18392	0.319858			1.20439	0.10066
			1.12817	1.0715	1.15384	1.13367			1.02306	0.271518			1.14362	0.11816
			1.05383	0.980045	1.20387	1.11457			1.15131	0.297345			1.54759	0.12079
			1.14868	1.02436	1.34702	1.20366			1.01072	0.246179			1.21331	0.10231
			1.16361	1.11708	1.23215	1.22717			1.0715	0.317265			1.15384	0.11653
									0.980045	0.323071			1.20387	0.13999
									1.02436	0.267391			1.34702	0.12692
			1.1476	1.08145	1.28607	1.18308			1.11708	0.264924			1.23215	0.11403
Figure 2 D			SUVR_HC_big__T1Vol	SUVR_HC_small_T1Vol	SUVR_Amyg_big__T1Vol	SUVR_Amyg_small_T1Vol
T1 Volumetry			1.08902	1.16986	1.09008	1.29947
			1.18392	1.11803	1.41707	1.20439
			1.02306	1.08797	1.14362	1.03259
			1.15131	1.27469	1.54759	1.32491
			1.0662	1.01072	1.05591	1.21331
			1.0715	1.12817	1.13367	1.15384
			0.980045	1.05383	1.11457	1.20387
			1.14868	1.02436	1.20366	1.34702
			1.16361	1.11708	1.22717	1.23215
			1.09748	1.10941	1.21482	1.22351

## Sheet: Figure 4 &6 (murine data)
Figure 4C	Bl6-CV	OT-I-CV	BL6-OVAV	OT-I-OVAV
CD8-Tetramer+ T cells/hippocampus	10	5	135	390
	8	0	250	511
	5	16	72	288
	2	24	89	124
	13	8	124	388
	3	13	155	492
	9	12	77	277
	12	6	222	345
Figure 4E	Bl6-CV	OT-I-CV	BL6-OVAV	OT-I-OVAV
IFN-γ expression (in %)	13	23	80	87
in CD8+ T cells	18	13	73	74
	5	7	67	76
	2	10	56	83
Figure 4F	BL6-OVAV	OT-I-OVAV
CD 69 expression (in %)	73.6	71
on CD8+-Tetramer+ T cells	75.7	36.5
	77	90.2
	49.1	67.5
	68	54.8
	92.4	66.1
	65	55.9
	74.9	50.1
Figure 4F	BL6-OVAV	OT-I-OVAV
CD 25 expression (in %)	31.53	57.1
on CD8+-Tetramer+ T cells	28.03	87.9
	88.6	53.45
	25.08	40.66
	78	65.6
	33.07	57.02
	84.8	55.09
	25.03	51.08
Figure 6 B	BL6-CV	BL6-OVAV
mean uptake (% lD/ml)	1.42	1.32
	1.16	1.12
	2.16	1.59
	1.77	1.62
	2.56	1.2
	2	1.27
	1.57	1.33
	1.35	1.27
	1.94	1.53
	2.03	1.32
	2.1	1.38
	1.93	1.29
Figure 5 B Novel object reconition test
CV
5min	0.610408	0.394984	0.654519	0.632296	0.580838	0.75	0.559055	0.592539	0.660131	0.84	0.398058	0.81	0.78	0.337173	0.528455	0.396694	0.552743	0.55506	0.792593	0.688156
4h	0.461216	0.602888	0.489691	0.527815	0.75	0.68	0.52	0.67	0.61875	0.419776	0.537653	0.692	0.74	0.62	0.427632	0.56	0.467049	0.463035	0.598214	0.77748
24h	0.680578	0.578475	0.733535	0.76	0.69	0.53212	0.358187	0.8	0.554688	0.32816	0.69	0.84	0.560241	0.376866	0.517752	0.486933	0.87	0.89	0.501377	0.508906
OVAV
5min	0.564286	0.681898	0.448009	0.666211	0.289855	0.47332	0.745098	0.517598	0.49187	0.641451	0.773899	0.536675	0.336842	0.300203	0.287546	0.292941	0.683507	0.703767	0.515625	0.748496
4h	0.433134	0.502222	0.752	0.487745	0.399668	0.408565	0.492958	0.45	0.391111	0.395709	0.330223	0.316279	0.592516	0.545279	0.603744	0.622221	0.532164	0.466912	0.8	0.456967
24h	0.637708	0.518349	0.501129	0.477718	0.495756	0.549762	0.4569	0.39	0.436989	0.287921	0.547648	0.491728	0.475162	0.234114	0.548638	0.403361	0.648365	0.588679	0.308765	0.35
Figure 6 B	BL6-CV	BL6-OVAV
mean uptake (% lD/ml)	1.42	1.32
	1.16	1.12
	2.16	1.59
	1.77	1.62
	2.56	1.2
	2	1.27
	1.57	1.33
	1.35	1.27
	1.94	1.53
	2.03	1.32
	2.1	1.38
	1.93	1.29
Figure 6 C normalized hippocampus V in μl	BL6-CV	BL6-OVAV
	10.7279	14.6535
	13.2247	15.4497
	10.24	13.7188
	14.4448	14.9375
	12.8141	15.6613
	13.8862	15.2264
	12.6577	17.338
	12.4277	13.5329
	12.4421	11.2839
	13.3848	13.6782
	14.0527	13.6658
	13.5826	17.0901
	14.0024	14.0081
	13.4494	14.5195
	15.2471	15.123
	15.2488	14.135
Figure 6 E Area % TSPO uptake	1.99	9.36
	2.72	13.2
	3.16	12.54
	1.76	22.9
	2.95	14.14
	2.42	14.11
	5.17	10.25
	2.76	15.7
	3.11	12.76
	1.79	14.17
	2.07	12.77
	4.81	11.81
	2.89	14.59
	3.97	21.57
	2.43	14.85
	1.52	10.3
	3.06	17.17
	3.06	7.9
